# Supplementary material for: An immunosuppressed microenvironment distinguishes lateral ventricle–contacting glioblastomas
Source: JCI Insight. 2023 Jun 22;8(12):e160652. doi: 10.1172/jci.insight.160652 (PMC10371245; doi:10.1172/jci.insight.160652)
Supplement: Supplemental table 1 [file jciinsight-8-160652-s173.xlsx]

## Sheet: Sheet1
	Supplementary Table 1: Patient Demographics and Clinical Characteristics
	Glioblastoma Patients
	Sample ID	Gender	Age	Ventricle Contact	Steroids	TMZ	RT	Extent of Resection (subtotal vs. gross total)	IDH Mutation	MGMT promoter methylation	PFS (days)	OS (days)	Status	Phenotyping Panel	Checkpoint Panel	Phospho Panel	Citrus Analysis	Subregion Analysis
	K01	F	59	Y	Y	Y	Y	STR	WT	N	176	364	dead	X	X		X
	LC03	M	60	Y	Y	N	N	STR	WT	N	57	57	dead	X			X
	LC04	M	65	N	Y	Y	Y	GTR	WT	N	263	918	dead	X	X		X
	LC06	M	41	N	Y	Y	Y	GTR	WT	N	1539	1588	alive	X	X		X
	LC08	F	55	N	Y	Y	Y	STR	WT	N	210	441	dead	X	X	X	X
	LC09	M	68	Y	Y	Y	Y	STR	WT	Y	66	110	dead	X	X		X
	LC10	M	78	Y	Y	N	Y	STR	WT	N	117	178	dead	X	X		X
	LC11	F	76	N	N	Y	Y	STR	WT	Y	111	411	dead	X	X		X
	LC12	M	40	N	Y	Y	Y	GTR	WT	Y	606	710	dead	X	X		X
	LC18	M	69	N	Y	Y	Y	STR	WT	N	133	240	dead	X	X		X
	LC22	M	64	Y	Y	Y	Y	STR	WT	N	263	366	dead	X	X	X	X
	LC25	F	60	N	N	Y	Y	GTR	WT	N	185	731	dead	X	X
	LC26	M	71	N	Y	Y	Y	STR	WT	Y	363	836	alive	X	X		X
	LC27	M	62	Y	Y	Y	Y	STR	WT	N	79	252	dead	X	X	X	X
	LC36	F	66	N	Y	Y	Y	STR	WT	N	105	317	dead	X	X
	LC55	M	70	N	Y	Y	Y	GTR	WT	Y	442	442	alive		X			X
	LC56	F	82	Y	Y	N	Y	GTR	WT	Y	NA	104	dead		X			X
	LC57	F	63	Y	Y	N	Y	STR	WT	N	348	364	alive		X			X
	LC58	M	73	N	Y	Y	Y	GTR	WT	N	263	263	alive		X			X
	PM01	M	60	Y	Y	Y	Y	GTR	WT	N	209	262	alive		X			X
	RT01	F	69	Y	Y	Y	Y	STR	WT	N	162	198	dead	X	X	X	X
	RT07	F	70	Y	Y	Y	Y	STR	WT	N	49	57	dead	X	X		X
	RT10	M	56	Y	Y	N	N	STR	WT	Y	22	113	dead	X	X	X	X
	RT14	F	55	N	Y	Y	Y	GTR	WT	Y	472	571	dead	X	X	X	X
	RT15	F	80	Y	Y	N	Y	STR	WT	N	98	353	dead	X	X	X
	RT33	F	74	Y	Y	Y	Y	GTR	WT	Y	137	282	dead		X			X
	RT34	M	71	Y	Y	Y	Y	GTR	WT	N	108	343	alive		X			X
	W02	M	75	N	Y	Y	Y	STR	WT	Y	446	507	dead	X	X	X	X
	W05	M	60	N	Y	Y	Y	STR	WT	N	241	282	dead	X	X	X	X
	W11	M	69	N	Y	Y	Y	GTR	WT	N	491	896	dead	X	X	X
	W12	M	50	Y	Y	Y	Y	STR	WT	Y	190	723	dead	X	X
	W14	M	47	Y	Y	Y	Y	STR	WT	Y	125	488	dead	X	X
	Healthy Donor PBMC
	VU026													X
	VU027													X
	VU043														X	X
	VU023														X
