# Supplementary material for: An immunosuppressed microenvironment distinguishes lateral ventricle–contacting glioblastomas
Source: JCI Insight. 2023 Jun 22;8(12):e160652. doi: 10.1172/jci.insight.160652 (PMC10371245; doi:10.1172/jci.insight.160652)
Supplement: Supplemental table 2 [file jciinsight-8-160652-s174.xlsx]

## Sheet: Sheet1
	Supplementary Table 2: Patient Demographic Information Associated with Tumor Subtype*
	* Fishers Exact Test used for all statistical comparisons
	Sex
		M	F	p
	C-GBM	10	7	0.7257
	NC-GBM	10	5
	Age
		Median	CI	p
	C-GBM	64	60-71	0.5141
	NC-GBM	66	55-71
	Steroid Use
		Proportion		p
	C-GBM	17/17	1	0.2117
	NC-GBM	13/15	0.86
	Temozolomide
		Proportion		p
	C-GBM	11/17	0.65	0.0192
	NC-GBM	15/15	1
	Radiation
		Proportion		p
	C-GBM	15/17	0.88	0.4848
	NC-GBM	17/17	1
	Extent of Resection
		STR	GTR	p
	C-GBM	13	4	0.1437
	NC-GBM	7	8
	MGMT Promoter Methylation
		Proportion		p
	C-GBM	6/17	0.35	>0.99
	NC-GBM	6/15	0.4
	Citrus 1 Survival
		M	F	p
	Low	16	11	>0.99
	High	4	1
	Citrus 2 Survival
		M	F	p
	Low	9	5	0.6047
	High	4	1
	Citrus 3 Survival
		M	F	p
	Low	9	6	0.2554
	High	4	0
	Citrus 4 Survival
		M	F	p
	Low	11	3	0.2621
	High	2	3
	Citrus 5 Survival
		M	F	p
	Low	7	5	0.3331
	High	6	1
	RAPID 06 Survival
		M	F	p
	Low	8	5	0.6047
	High	5	1
	RAPID 20 Survival
		M	F	p
	Low	9	5	>0.99
	High	4	1
	RAPID 14 Survival
		M	F	p
	Low	10	4	>0.99
	High	3	2
	RAPID 17 Survival
		M	F	p
	Low	10	4	>0.99
	High	3	2
	RAPID 29 Survival
		M	F	p
	Low	10	4	>0.99
	High	3	2
