# Supplementary material for: An immunosuppressed microenvironment distinguishes lateral ventricle–contacting glioblastomas
Source: JCI Insight. 2023 Jun 22;8(12):e160652. doi: 10.1172/jci.insight.160652 (PMC10371245; doi:10.1172/jci.insight.160652)
Supplement: Supplemental table 3 [file jciinsight-8-160652-s175.xlsx]

## Sheet: Sheet1
	Supplementary Table 3: Mass Cytometry Immune Phenotyping Panel
	Metal	Mass	Marker	Clone	Vendor	Catalog Number	Dilution	Citrus Abundance Clustering	Citrus Median Clustering	Citrus Median Expression
	Y	89
	Pd	102
	Rh	103	Live/Dead		Fluidigm	201103A	1:250
	Pd	104
	Pd	105
	Pd/Cd	106
	Cd	108
	Pd/Cd	110
	Cd	111
	Cd	112
	Cd	113
	Cd	114
	Cd	116
	I	127
	La	139
	Pr	141	ICOS	C398.4A	Biolegend	313502	1:100	X		X
	Nd	142	CD19	HIBI-9	Fluidigm	3142001B	1:100	X	X
	Nd	143	TIM3	F38-232	Biolegend	345019	1:100	X		X
	Nd	144	CD11b	ICRF44	Fluidigm	3144001B	1:200	X	X
	Nd	145	CD4	RPA-T4	Fluidigm	3145001B	1:200	X	X
	Nd	146	CD64	10.1	Fluidigm	3146006B	1:200	X	X
	Sm	147	CD20	2H7	Fluidigm	3147001B	1:200	X	X
	Nd	148	CD38	HIT2	Biolegend	303535	1:100	X		X
	Sm	149	CCR4	L291H4	Fluidigm	3149029A	1:200	X		X
	Nd	150	CD43	84-3C1	Fluidigm	3150006B	1:200	X		X
	Eu	151	CD14	M5E2	Fluidigm	3151009B	1:200	X	X	X
	Sm	152	TCRgd	11F2	Fluidigm	3152008B	1:200	X	X
	Eu	153	CD45RA	HI100	Fluidigm	3152001B	1:200	X	X
	Sm	154	CD45	HI30	Fluidigm	3154001C	1:400	X	X
	Gd	155
	Gd	156	CXCR3	G025H7	Fluidigm	3156004B	1:200	X		X
	Gd	158	CD33	WM53	Fluidigm	3158001B	1:200	X	X
	Tb	159	CCR7	G043H7	Fluidigm	3159003A	1:100	X		X
	Gd	160	CD28	CD28.2	Fluidigm	3160003B	1:100	X		X
	Dy	161	CD32	FUN2	Biolegend	303202	1:150	X		X
	Dy	162	CD69	FN50	Fluidigm	3162001C	1:200	X		X
	Dy	163	HLA-DR	L243	Biolegend	307651	1:100	X		X
	Dy	164	CD45RO	UCHL1	Fluidigm	3164007B	1:200	X	X
	Ho	165	CD16	3G8	Fluidigm	3165001B	1:200	X	X
	Er	166	CD44	BJ18	Fluidigm	3166001C	1:200	X		X
	Er	167	CD27	O323	Fluidigm	3167002B	1:200	X		X
	Er	168	CD8	SK1	Fluidigm	3168002B	1:200	X	X
	Tm	169	CD25	2A3	Fluidigm	3169003B	1:200	X
	Er	170	CD3	UCHT1	Fluidigm	317001C	1:200	X	X
	Yb	171	CXCR5	RF8B2	Fluidigm	3171014B	1:200	X	X
	Yb	172	CD57	HCD57	Fluidigm	3172009B	1:200	X		X
	Yb	173						X
	Yb	174	PD-1	EH12.2H7	Fluidigm	3174020B	1:200	X		X
	Lu	175	PD-L1	28E.2A3	Fluidigm	3175017B	1:200	X		X
	Yb	176	CD56	CMSSB	Fluidigm	3176003B	1:200	X	X
	Ir	191	Intercalator		Fluidigm	201192B	1:500
	Ir	193
	Pt	194
	Pt	195
	Pt	196
	Pt	198
	Bi	209
