# Supplementary material for: An immunosuppressed microenvironment distinguishes lateral ventricle–contacting glioblastomas
Source: JCI Insight. 2023 Jun 22;8(12):e160652. doi: 10.1172/jci.insight.160652 (PMC10371245; doi:10.1172/jci.insight.160652)
Supplement: Supplemental table 4 [file jciinsight-8-160652-s176.xlsx]

## Sheet: Sheet1
	Supplementary Table 4: Mass Cytometry Immune Checkpoint Receptor Panel
	Metal	Mass	Marker	Clone	Vendor	Catalogue Number	Dilution
	Y	89	CD45	HI30	Fluidigm	3089003B	1:200
	Pd	102
	Rh	103	Live/Dead		Fluidigm	201103A	1:250
	Pd	104
	Pd	105
	Pd/Cd	106
	Cd	108
	Pd/Cd	110
	Cd	111
	Cd	112
	Cd	113
	Cd	114
	Cd	116
	I	127
	La	139
	Pr	141	CD209	14E3G7	R&D Systems	3999999-2	1:100
	Nd	142	CD19	HIBI-9	Fluidigm	3142001B	1:100
	Nd	143	CD127	A019D55	Fluidigm	3143012B	1:100
	Nd	144	CD11b	ICRF44	Fluidigm	3144001B	1:200
	Nd	145	CD4	RPA-T4	Fluidigm	3145001B	1:200
	Nd	146	CD64	10.1	Fluidigm	3146006B	1:200
	Sm	147	CD20	2H7	Fluidigm	3147001B	1:200
	Nd	148	CD38	HIT2	Biolegend	303535	1:100
	Sm	149	CCR4	L291H4	Fluidigm	3149029A	1:200
	Nd	150	Lag3	874501	Fluidigm	3150016B	1:100
	Eu	151	CD14	M5E2	Fluidigm	3151009B	1:200
	Sm	152
	Eu	153	TIGIT	MBSA43	Fluidigm	3153019B	1:100
	Sm	154	PD-L2	24F.10C12	Biolegend	329602	1:100
	Gd	155	RGMb	298528	R&D Systems	MAB3630	1:100
	Gd	156	CXCR3	G025H7	Fluidigm	3156004B	1:200
	Gd	158	4-1BB	4B4-1	Fluidigm	3158013B	1:75
	Tb	159	CCR7	G043H7	Fluidigm	3159003A	1:100
	Gd	160	VISTA	D1L2G	Fluidigm	3160025D	1:100
	Dy	161	CD32	FUN2	Biolegend	303202	1:200
	Dy	162	CD69	FN50	Fluidigm	3162001C	1:200
	Dy	163	HLA-DR	L243	Biolegend	307651	1:100
	Dy	164	CD45RO	UCHL1	Fluidigm	3164007B	1:200
	Ho	165	CD40	5C3	Fluidigm	3165005B	1:100
	Er	166	CD44	BJ18	Fluidigm	3166001C	1:200
	Er	167	CD27	O323	Fluidigm	3167002B	1:200
	Er	168	CD8	SK1	Fluidigm	3168002B	1:200
	Tm	169	CD25	2A3	Fluidigm	3169003B	1:200
	Er	170	CD3	UCHT1	Fluidigm	317001C	1:200
	Yb	171	Granzyme B	GB11	Fluidigm	3171002B	1:250
	Yb	172	CX3CR1	2A9-1	Fluidigm	3172017B	1:100
	Yb	173	B7-H3	polyclonal	Fluidigm	3173014D	1:100
	Yb	174	PD-1	EH12.2H7	Fluidigm	3174020B	1:200
	Lu	175	PD-L1	28E.2A3	Fluidigm	3175017B	1:200
	Yb	176	CD56	CMSSB	Fluidigm	3176003B	1:200
	Ir	191	Intercalator		Fluidigm	201192B	1:500
	Ir	193
	Pt	194
	Pt	195
	Pt	196
	Pt	198
	Bi	209	CD16	3G8	Fluidigm	3209002B	1:100
