# Supplementary material for: An immunosuppressed microenvironment distinguishes lateral ventricle–contacting glioblastomas
Source: JCI Insight. 2023 Jun 22;8(12):e160652. doi: 10.1172/jci.insight.160652 (PMC10371245; doi:10.1172/jci.insight.160652)
Supplement: Supplemental table 5 [file jciinsight-8-160652-s177.xlsx]

## Sheet: Sheet1
	Supplementary Table 5: Mass Cytometry Immune Phospho-signaling Panel
	Metal	Mass	Marker	Clone	Vendor	Catalogue Number	Dilution
	Y	89	CD45	HI30	Fluidigm	3089003B	1:200
	Pd	102
	Rh	103	Live/Dead		Fluidigm	201103A	1:250
	Pd	104
	Pd	105
	Pd/Cd	106
	Cd	108
	Pd/Cd	110
	Cd	111
	Cd	112
	Cd	113
	Cd	114
	Cd	116
	I	127
	La	139
	Pr	141	CD11b	ICRF44	Biolegend	301337	1:200
	Nd	142	CD19	HIBI-9	Fluidigm	3142001B	1:100
	Nd	143	CD127	A019D55	Fluidigm	3143012B	1:100
	Nd	144	CCR5	NP-6G4	Fluidigm	3144007A	1:100
	Nd	145	CD4	RPA-T4	Fluidigm	3145001B	1:200
	Nd	146	CD64	10.1	Fluidigm	3146006B	1:200
	Sm	147	CD20	H1	Fluidigm	3147001B	1:200
	Nd	148	CD38	HIT2	Biolegend	303535	1:100
	Sm	149	p-4EBP1 (T37/46)	236B4	Fluidigm	3149005A	1:200
	Nd	150	p-STAT5 (Y694)	47	Fluidigm	3150005A	1:200
	Eu	151	CD14	M5E2	Fluidigm	3151009B	1:200
	Sm	152	p-AKT (S743)	D9E	Fluidigm	3152005A	1:200
	Eu	153	p-STAT1 (Y701)	58D6	Fluidigm	3153003A	1:200
	Sm	154	CD163	GHI/61	Fluidigm	3154007B	1:100
	Gd	155	CD45RA	HI100	Fluidigm	3155011B	1:200
	Gd	156	p-p38 (T180/Y182)	D3F9	Fluidigm	3156002A	1:200
	Gd	158	p-STAT3 (Y705)	4/P-STAT3	Fluidigm	3158005A	1:200
	Tb	159	CCR7	G043H7	Fluidigm	3159003A	1:100
	Gd	160	CD28	CD28.2	Fluidigm	3160003B	1:100
	Dy	161	CD32	FUN2	Biolegend	303202	1:150
	Dy	162	p-Lck (T505)	4/LCK-Y505	Fluidigm	3162004A	1:200
	Dy	163	HLA-DR	L243	Biolegend	307651	1:100
	Dy	164	CD45RO	UCHL1	Fluidigm	3164007B	1:200
	Ho	165	p-CREB	87G3	Fluidigm	3165009A	1:200
	Er	166	p-NFκBp65 (S529)	K10-895.12.50	Fluidigm	3166006A	1:200
	Er	167	CD27	O323	Fluidigm	3167002B	1:200
	Er	168	CD8	SK1	Fluidigm	3168002B	1:200
	Tm	169	CD25	2A3	Fluidigm	3169003B	1:200
	Er	170	CD3	UCHT1	Fluidigm	317001C	1:200
	Yb	171	p-ERK1/2 (T202/Y204)	D13.14.4E	Fluidigm	3167005A	1:200
	Yb	172	p-S6 (S235/236)	N7-548	Fluidigm	3172008A	1:200
	Yb	173	CXCR4	12G5	Fluidigm	3173001B	1:100
	Yb	174	p-STAT4 (Y693)	38/p-STAT4	Fluidigm	3174005A	1:200
	Lu	175	PD-1	EH12.2H7	Fluidigm	3175008B	1:200
	Yb	176	CD56	CMSSB	Fluidigm	3176003B	1:200
	Ir	191	Intercalator		Fluidigm	201192B	1:500
	Ir	193
	Pt	194
	Pt	195
	Pt	196
	Pt	198
	Bi	209	CD16	3G8	Fluidigm	3209002B	1:100
